# Supplementary material for: Hormonal Balance in Relation to Expression of Selected Genes Connected with Hormone Biosynthesis and Signalling—The Effect of Deacclimation Process in Oilseed Rape
Source: Int J Mol Sci. 2025 Aug 1;26(15):7408. doi: 10.3390/ijms26157408 (PMC12347709; doi:10.3390/ijms26157408)
Supplement: Supplementary file 1 [file ijms-26-07408-s001.zip]

Archive with 2 entries (2 files):
- Table S1 - optimized MS parameters.pdf
- Table S2 - primers for qPCR.pdf
